# Supplementary material for: Properties and Degradation Performances of Biodegradable Poly(lactic acid)/Poly(3-hydroxybutyrate) Blends and Keratin Composites
Source: Polymers (Basel). 2021 Aug 12;13(16):2693. doi: 10.3390/polym13162693 (PMC8399615; doi:10.3390/polym13162693)
Supplement: Supplementary file 1 [file polymers-13-02693-s001.zip]

Archive with 1 entries (1 files):
- polymers-1322973-SI.pdf
